# Supplementary material for: fNIRS-Based Differences in Cortical Activation during Tool Use, Pantomimed Actions, and Meaningless Actions between Children with and without Autism Spectrum Disorder (ASD)
Source: Brain Sci. 2023 May 29;13(6):876. doi: 10.3390/brainsci13060876 (PMC10296505; doi:10.3390/brainsci13060876)
Supplement: Supplementary file 1 [file brainsci-13-00876-s001.zip]

Archive with 1 entries (1 files):
- brainsci-2366445-supplementary.pdf
